# Supplementary material for: Numerical assessment of optoelectrical properties of ZnSe–CdSe solar cell-based with ZnO antireflection coating layer
Source: Sci Rep. 2023 Jul 27;13:12193. doi: 10.1038/s41598-023-38906-z (PMC10374893; doi:10.1038/s41598-023-38906-z)
Supplement: Supplementary file 2 — Supplementary Table 2. [file 41598_2023_38906_MOESM2_ESM.xlsx]

## Sheet: Ark1
	p-CdSe	thickness	Micrometer					n-ZnSe	thickness	Nano meter
CdSe thickness	Isc	Voc	Eff	FF			ZnSe thickness	Isc	Voc	Eff	FF
0.6	0.7919	0.8136	6.040				10	1.392	0.8075	9.430
0.8	0.9181	0.8124	6.390				20	1.395	0.8069	9.410
1.0	1.026	0.8111	7.030				30	1.398	0.8063	9.452
1.200	1.120	0.8099	7.650				40	1.401	0.8058	9.462
1.400	1.203	0.8086	8.190				50	1.404	0.8052	9.473
1.600	1.277	0.8074	8.660				60	1.407	0.8047	9.483
1.800	1.344	0.8063	9.090				70	1.410	0.8042	9.490
2.0	1.404	0.8052	9.470				80	1.412	0.8037	9.500
2.200	1.459	0.8042	9.810				90	1.415	0.8032	9.510
2.400	1.509	0.8032	10.130				100	1.628	0.7786	10.510
2.600	1.555	0.8022	10.410
2.800	1.598	0.8013	10.680
3.0	1.638	0.8004	10.920

## Sheet: Ark2
			CdSe Doping
	1e+16				1e+17				1e+18				1e+19			1e+20
Base Current & Power				Base Current & Power				Base Current & Power				Base Current & Power				Base Current & Power
Base Voltage	Base Current	Base Power		Base Voltage	Base Current	Base Power		Base Voltage	Base Current	Base Power		Base Voltage	Base Current	Base Power		Base Voltage	Base Current	Base Power
-0.719225	-1.40387	1.0097		-0.719227	-1.40386	1.0097		-0.719282	-1.40359	1.00958		-0.724733	-1.37633	0.997475		-0.855458	-0.722711	0.618249
-0.719225	-1.40387	1.0097		-0.719227	-1.40386	1.0097		-0.719282	-1.40359	1.00958		-0.724733	-1.37633	0.997475		-0.855458	-0.722711	0.618249
-0.699225	-1.40387	0.981624		-0.699228	-1.40386	0.981619		-0.699282	-1.40359	0.981506		-0.704735	-1.37633	0.969945		-0.835474	-0.722632	0.60374
-0.679225	-1.40387	0.953547		-0.679228	-1.40386	0.953542		-0.679282	-1.40359	0.953434		-0.684736	-1.37632	0.942417		-0.81548	-0.7226	0.589266
-0.659225	-1.40387	0.925469		-0.659228	-1.40386	0.925465		-0.659282	-1.40359	0.925362		-0.664737	-1.37632	0.914888		-0.795487	-0.722566	0.574792
-0.639225	-1.40387	0.897392		-0.639228	-1.40386	0.897387		-0.639282	-1.40359	0.89729		-0.644738	-1.37631	0.88736		-0.775493	-0.722533	0.56032
-0.619225	-1.40387	0.869314		-0.619228	-1.40386	0.86931		-0.619282	-1.40359	0.869218		-0.624738	-1.37631	0.859832		-0.7555	-0.722499	0.545848
-0.599225	-1.40387	0.841237		-0.599228	-1.40386	0.841233		-0.599282	-1.40359	0.841146		-0.604739	-1.3763	0.832305		-0.735507	-0.722466	0.531378
-0.579225	-1.40387	0.813159		-0.579228	-1.40386	0.813156		-0.579282	-1.40359	0.813075		-0.58474	-1.3763	0.804777		-0.715514	-0.722432	0.51691
-0.559225	-1.40387	0.785082		-0.559228	-1.40386	0.785078		-0.559282	-1.40359	0.785003		-0.564741	-1.37629	0.77725		-0.695521	-0.722397	0.502442
-0.539225	-1.40387	0.757004		-0.539228	-1.40386	0.757001		-0.539282	-1.40359	0.756931		-0.544742	-1.37629	0.749722		-0.675527	-0.722363	0.487976
-0.519225	-1.40387	0.728927		-0.519228	-1.40386	0.728924		-0.519282	-1.40359	0.728859		-0.524743	-1.37628	0.722195		-0.655534	-0.722328	0.473511
-0.499225	-1.40387	0.700849		-0.499228	-1.40386	0.700847		-0.499282	-1.40359	0.700787		-0.504744	-1.37628	0.694669		-0.635541	-0.722293	0.459047
-0.479225	-1.40387	0.672772		-0.479228	-1.40386	0.672769		-0.479282	-1.40359	0.672715		-0.484746	-1.37627	0.667142		-0.615548	-0.722258	0.444585
-0.459225	-1.40387	0.644694		-0.459228	-1.40386	0.644692		-0.459282	-1.40359	0.644644		-0.464747	-1.37627	0.639615		-0.595555	-0.722223	0.430124
-0.439225	-1.40387	0.616617		-0.439228	-1.40386	0.616615		-0.439282	-1.40359	0.616572		-0.444748	-1.37626	0.612089		-0.575563	-0.722187	0.415664
-0.419225	-1.40387	0.588539		-0.419228	-1.40386	0.588538		-0.419282	-1.40359	0.5885		-0.424749	-1.37626	0.584563		-0.55557	-0.722151	0.401205
-0.399225	-1.40387	0.560462		-0.399228	-1.40386	0.56046		-0.399282	-1.40359	0.560428		-0.40475	-1.37625	0.557037		-0.535577	-0.722115	0.386748
-0.379225	-1.40387	0.532384		-0.379228	-1.40386	0.532383		-0.379282	-1.40359	0.532356		-0.384751	-1.37624	0.529512		-0.515584	-0.722079	0.372292
-0.359225	-1.40387	0.504307		-0.359228	-1.40386	0.504306		-0.359282	-1.40359	0.504285		-0.364752	-1.37624	0.501986		-0.495592	-0.722042	0.357838
-0.339225	-1.40387	0.476229		-0.339228	-1.40386	0.476229		-0.339282	-1.40359	0.476213		-0.344753	-1.37623	0.474461		-0.475599	-0.722006	0.343385
-0.319225	-1.40387	0.448152		-0.319228	-1.40386	0.448151		-0.319282	-1.40359	0.448141		-0.324754	-1.37623	0.446936		-0.455606	-0.721969	0.328934
-0.299225	-1.40387	0.420074		-0.299228	-1.40386	0.420074		-0.299282	-1.40359	0.420069		-0.304756	-1.37622	0.419411		-0.435614	-0.721932	0.314483
-0.279225	-1.40387	0.391997		-0.279228	-1.40386	0.391997		-0.279282	-1.40359	0.391997		-0.284757	-1.37622	0.391887		-0.415621	-0.721895	0.300035
-0.259225	-1.40387	0.36392		-0.259228	-1.40386	0.36392		-0.259282	-1.40359	0.363926		-0.264758	-1.37621	0.364363		-0.395629	-0.721857	0.285587
-0.239225	-1.40387	0.335842		-0.239228	-1.40386	0.335843		-0.239282	-1.40359	0.335854		-0.244759	-1.3762	0.336839		-0.375636	-0.721819	0.271141
-0.219225	-1.40387	0.307765		-0.219228	-1.40386	0.307765		-0.219282	-1.40359	0.307782		-0.224761	-1.3762	0.309315		-0.355644	-0.721782	0.256697
-0.199225	-1.40387	0.279687		-0.199228	-1.40386	0.279688		-0.199282	-1.40359	0.27971		-0.204762	-1.37619	0.281791		-0.335651	-0.721744	0.242254
-0.179225	-1.40387	0.25161		-0.179228	-1.40386	0.251611		-0.179282	-1.40359	0.251638		-0.184763	-1.37618	0.254268		-0.315659	-0.721705	0.227813
-0.159225	-1.40387	0.223532		-0.159228	-1.40386	0.223534		-0.159282	-1.40359	0.223567		-0.164764	-1.37618	0.226745		-0.295667	-0.721667	0.213373
-0.139225	-1.40387	0.195455		-0.139228	-1.40386	0.195456		-0.139282	-1.40359	0.195495		-0.144766	-1.37617	0.199222		-0.275674	-0.721628	0.198934
-0.119225	-1.40387	0.167377		-0.119228	-1.40386	0.167379		-0.119282	-1.40359	0.167423		-0.124767	-1.37617	0.1717		-0.255682	-0.721589	0.184498
-0.0992253	-1.40387	0.1393		-0.0992277	-1.40386	0.139302		-0.0992822	-1.40359	0.139351		-0.104768	-1.37616	0.144178		-0.23569	-0.72155	0.170062
-0.0792254	-1.40387	0.111222		-0.0792277	-1.40386	0.111225		-0.0792822	-1.40359	0.11128		-0.0847696	-1.37615	0.116656		-0.215698	-0.721511	0.155628
-0.0592254	-1.40387	0.0831449		-0.0592277	-1.40386	0.0831475		-0.0592822	-1.40359	0.0832079		-0.0647709	-1.37615	0.0891342		-0.195706	-0.721472	0.141196
-0.0392254	-1.40387	0.0550674		-0.0392277	-1.40386	0.0550702		-0.0392823	-1.40359	0.0551361		-0.0447722	-1.37614	0.0616128		-0.175713	-0.721433	0.126765
-0.0192254	-1.40387	0.02699		-0.0192277	-1.40386	0.026993		-0.0192823	-1.40359	0.0270644		-0.0247736	-1.37613	0.0340918		-0.155721	-0.721393	0.112336
0.000774607	-1.40387	-0.00108745		0.00077231	-1.40386	-0.00108422		0.000717697	-1.40359	-0.00100735		-0.00477498	-1.37613	0.00657097		-0.135729	-0.721353	0.0979088
0.0207746	-1.40387	-0.0291649		0.0207723	-1.40386	-0.0291614		0.0207177	-1.40359	-0.0290791		0.0152236	-1.37612	-0.0209495		-0.115737	-0.721313	0.0834829
0.0407746	-1.40387	-0.0572423		0.0407723	-1.40386	-0.0572387		0.0407177	-1.40359	-0.0571508		0.0352223	-1.37611	-0.0484697		-0.0957453	-0.721273	0.0690586
0.0607746	-1.40387	-0.0853198		0.0607723	-1.40386	-0.0853159		0.0607176	-1.40359	-0.0852225		0.0552209	-1.3761	-0.0759897		-0.0757534	-0.721233	0.0546358
0.0807746	-1.40387	-0.113397		0.0807723	-1.40386	-0.113393		0.0807176	-1.40359	-0.113294		0.0752195	-1.3761	-0.103509		-0.0557614	-0.721193	0.0402147
0.100775	-1.40387	-0.141475		0.100772	-1.40386	-0.14147		0.100718	-1.40359	-0.141366		0.095218	-1.37609	-0.131029		-0.0357695	-0.721152	0.0257953
0.120775	-1.40387	-0.169552		0.120772	-1.40386	-0.169548		0.120718	-1.40359	-0.169438		0.115217	-1.37608	-0.158548		-0.0157776	-0.721112	0.0113774
0.140775	-1.40387	-0.19763		0.140772	-1.40386	-0.197625		0.140718	-1.40359	-0.197509		0.135215	-1.37608	-0.186066		0.00421425	-0.721071	-0.00303878
0.160775	-1.40387	-0.225707		0.160772	-1.40386	-0.225702		0.160718	-1.40359	-0.225581		0.155214	-1.37607	-0.213585		0.0242061	-0.721031	-0.0174533
0.180774	-1.40387	-0.253784		0.180772	-1.40386	-0.253779		0.180717	-1.40359	-0.253653		0.175212	-1.37606	-0.241103		0.0441979	-0.72099	-0.0318663
0.200774	-1.40387	-0.281862		0.200772	-1.40386	-0.281856		0.200717	-1.40359	-0.281724		0.195211	-1.37605	-0.268621		0.0641898	-0.720949	-0.0462775
0.220774	-1.40387	-0.309939		0.220772	-1.40386	-0.309933		0.220717	-1.40359	-0.309796		0.215209	-1.37605	-0.296138		0.0841816	-0.720908	-0.0606872
0.240774	-1.40387	-0.338016		0.240772	-1.40386	-0.338011		0.240717	-1.40359	-0.337868		0.235208	-1.37604	-0.323655		0.104173	-0.720867	-0.0750951
0.260774	-1.40387	-0.366094		0.260772	-1.40386	-0.366088		0.260717	-1.40359	-0.365939		0.255206	-1.37603	-0.351172		0.124165	-0.720826	-0.0895014
0.280774	-1.40387	-0.394171		0.280772	-1.40386	-0.394165		0.280717	-1.40359	-0.394011		0.275205	-1.37602	-0.378689		0.144157	-0.720785	-0.103906
0.300774	-1.40387	-0.422248		0.300772	-1.40386	-0.422242		0.300717	-1.40359	-0.422082		0.295203	-1.37602	-0.406205		0.164149	-0.720744	-0.118309
0.320774	-1.40387	-0.450325		0.320772	-1.40386	-0.450319		0.320717	-1.40359	-0.450154		0.315202	-1.37601	-0.43372		0.18414	-0.720702	-0.132711
0.340774	-1.40387	-0.478401		0.340772	-1.40386	-0.478395		0.340717	-1.40358	-0.478225		0.3352	-1.376	-0.461235		0.204132	-0.720661	-0.14711
0.360773	-1.40387	-0.506477		0.360771	-1.40386	-0.506471		0.360717	-1.40358	-0.506296		0.355198	-1.37599	-0.488748		0.224124	-0.72062	-0.161508
0.380772	-1.40386	-0.534551		0.380771	-1.40385	-0.534547		0.380716	-1.40358	-0.534366		0.375195	-1.37597	-0.516259		0.244116	-0.720579	-0.175905
0.400771	-1.40385	-0.562624		0.40077	-1.40385	-0.562622		0.400716	-1.40358	-0.562436		0.395191	-1.37595	-0.543763		0.264107	-0.720537	-0.190299
0.420769	-1.40384	-0.590693		0.420769	-1.40385	-0.590696		0.420715	-1.40357	-0.590505		0.415183	-1.37591	-0.571256		0.284099	-0.720495	-0.204692
0.440765	-1.40382	-0.618756		0.440768	-1.40384	-0.618767		0.440714	-1.40357	-0.618571		0.435168	-1.37584	-0.598721		0.30409	-0.720451	-0.219082
0.460758	-1.40379	-0.646806		0.460766	-1.40383	-0.646835		0.460711	-1.40356	-0.646634		0.455138	-1.37569	-0.626128		0.324081	-0.720403	-0.233469
0.480744	-1.40372	-0.674832		0.480762	-1.40381	-0.674897		0.480707	-1.40353	-0.674688		0.475075	-1.37537	-0.653404		0.34407	-0.720348	-0.24785
0.500719	-1.4036	-0.702808		0.500755	-1.40378	-0.702948		0.500698	-1.40349	-0.702725		0.494941	-1.3747	-0.680396		0.364055	-0.720275	-0.26222
0.520671	-1.40335	-0.730684		0.520744	-1.40372	-0.730978		0.520681	-1.40341	-0.730728		0.514657	-1.37328	-0.70677		0.384033	-0.720166	-0.276568
0.540573	-1.40287	-0.758352		0.540724	-1.40362	-0.75897		0.540648	-1.40324	-0.758659		0.534064	-1.37032	-0.731839		0.403995	-0.719977	-0.290867
0.560378	-1.40189	-0.785589		0.560687	-1.40344	-0.786888		0.56058	-1.4029	-0.786436		0.552868	-1.36434	-0.754302		0.423923	-0.719614	-0.305061
0.579989	-1.39994	-0.811951		0.580617	-1.40309	-0.814657		0.580438	-1.40219	-0.813883		0.570605	-1.35303	-0.772043		0.443776	-0.71888	-0.319021
0.59923	-1.39615	-0.836613		0.600482	-1.40241	-0.842124		0.600142	-1.40071	-0.840626		0.58672	-1.3336	-0.78245		0.463471	-0.717356	-0.332474
0.617832	-1.38916	-0.858268		0.620216	-1.40108	-0.868973		0.619534	-1.39767	-0.865905		0.600806	-1.30403	-0.783469		0.482842	-0.714209	-0.34485
0.635479	-1.3774	-0.875307		0.639689	-1.39844	-0.894569		0.63832	-1.3916	-0.888285		0.612799	-1.26399	-0.774575		0.501581	-0.707907	-0.355073
0.651929	-1.35965	-0.886394		0.658659	-1.39329	-0.917705		0.656037	-1.38019	-0.905455		0.622933	-1.21467	-0.756657		0.519213	-0.696067	-0.361407
0.667102	-1.33551	-0.890919		0.67673	-1.38365	-0.936357		0.672137	-1.36068	-0.914565		0.631558	-1.15779	-0.731212		0.535185	-0.675924	-0.361744
0.681032	-1.30516	-0.888853		0.693384	-1.36692	-0.947801		0.68621	-1.33105	-0.913378		0.639004	-1.09502	-0.699723		0.549109	-0.645545	-0.354475
0.69378	-1.2689	-0.880338		0.70816	-1.3408	-0.949503		0.69819	-1.29095	-0.901327		0.645539	-1.0277	-0.663419		0.56095	-0.604749	-0.339234
0.705393	-1.22697	-0.865495		0.720875	-1.30438	-0.940293		0.708306	-1.24153	-0.879383		0.651366	-0.956829	-0.623246		0.570956	-0.554781	-0.316756
0.715911	-1.17956	-0.844457		0.731661	-1.25831	-0.920653		0.716905	-1.18453	-0.849193		0.656634	-0.88317	-0.579919		0.57948	-0.497398	-0.288232
0.725385	-1.12693	-0.817456		0.740821	-1.20411	-0.892029		0.724319	-1.1216	-0.812393		0.661455	-0.807277	-0.533978		0.586847	-0.434236	-0.25483
0.733889	-1.06945	-0.784855		0.748684	-1.14342	-0.856059		0.730816	-1.05408	-0.770336		0.665914	-0.729571	-0.485832		0.593321	-0.366607	-0.217516
0.741516	-1.00758	-0.747136		0.755529	-1.07764	-0.81419		0.736598	-0.982991	-0.724069		0.670074	-0.65037	-0.435796		0.5991	-0.295501	-0.177035
0.748368	-0.941839	-0.704842		0.761575	-1.00788	-0.767574		0.741818	-0.909092	-0.674381		0.673984	-0.56992	-0.384117		0.60433	-0.221652	-0.133951
0.754549	-0.872747	-0.65853		0.766991	-0.934953	-0.7171		0.746589	-0.832944	-0.621867		0.677683	-0.488415	-0.33099		0.609121	-0.145606	-0.088692
0.760158	-0.80079	-0.608727		0.7719	-0.859499	-0.663447		0.750994	-0.75497	-0.566978		0.681202	-0.406008	-0.276573		0.613555	-0.0677746	-0.0415834
0.765281	-0.726405	-0.555904		0.776398	-0.781992	-0.607137		0.755098	-0.67549	-0.510061		0.684565	-0.322823	-0.220993		0.617694	0.0115311	0.00712266
0.769993	-0.649966	-0.500469		0.780559	-0.702797	-0.548574		0.758951	-0.594755	-0.45139		0.687792	-0.238961	-0.164355		0.621586	0.0920686	0.0572286
0.774358	-0.571789	-0.442769		0.784439	-0.622197	-0.488076		0.762592	-0.512958	-0.391177		0.690901	-0.154504	-0.106747		0.62527	0.173648	0.108577
0.778428	-0.492138	-0.383093		0.788083	-0.540417	-0.425894		0.766051	-0.430255	-0.329597		0.693905	-0.0695226	-0.048242		0.628776	0.256119	0.161042
0.782246	-0.41123	-0.321683		0.791527	-0.457634	-0.36223		0.769354	-0.34677	-0.266789		0.696815	0.015926	0.0110975		0.632128	0.33936	0.214519
0.785849	-0.329245	-0.258737		0.794798	-0.373992	-0.297249		0.772521	-0.262605	-0.202868		0.699642	0.101792	0.0712182		0.635346	0.423271	0.268923
0.789267	-0.246333	-0.194422		0.797922	-0.289608	-0.231085		0.775569	-0.177844	-0.13793		0.702393	0.188034	0.132074		0.638446	0.50777	0.324184
0.792523	-0.162616	-0.128877		0.800916	-0.204578	-0.16385		0.778511	-0.0925569	-0.0720566		0.705077	0.274616	0.193625		0.641442	0.59279	0.38024
0.79564	-0.0781976	-0.0622171		0.803796	-0.118982	-0.0956377		0.78136	-0.0068018	-0.00531465		0.707699	0.361506	0.255837		0.644346	0.678272	0.437042
0.798633	0.00683614	0.00545956		0.806577	-0.0328873	-0.0265262		0.784126	0.0793715	0.0622372		0.710265	0.448677	0.318679		0.647166	0.764169	0.494544
0.801517	0.0924126	0.0740703		0.80927	0.0536506	0.0434178		0.786816	0.165921	0.130549		0.712779	0.536105	0.382124		0.649912	0.850438	0.55271
0.804306	0.17847	0.143545		0.811883	0.140583	0.114137		0.789438	0.252809	0.199577		0.715246	0.623769	0.446149		0.652591	0.937044	0.611507
0.807009	0.264957	0.213823		0.814426	0.22787	0.185583		0.791999	0.340005	0.269284		0.71767	0.711651	0.51073		0.655209	1.02396	0.670905
0.809634	0.351828	0.284852		0.816905	0.315475	0.257713		0.794504	0.427482	0.339636		0.720053	0.799734	0.575851		0.65777	1.11115	0.73088
0.812191	0.439045	0.356588		0.819326	0.403368	0.33049		0.796957	0.515215	0.410604		0.722399	0.888003	0.641493		0.660281	1.19859	0.791409
0.814685	0.526573	0.428991		0.821695	0.491523	0.403882		0.799363	0.603183	0.482163		0.724711	0.976445	0.707641		0.662745	1.28628	0.852473
0.817123	0.614385	0.502028		0.824017	0.579915	0.47786		0.801726	0.691368	0.554288		0.72699	1.06505	0.77428		0.665165	1.37417	0.914053
0.819509	0.702454	0.575667		0.826295	0.668526	0.552399		0.804049	0.779753	0.62696		0.729239	1.1538	0.841399		0.667546	1.46227	0.976133
0.821848	0.790758	0.649883		0.828533	0.757336	0.627478		0.806335	0.868323	0.700159		0.73146	2427-01-01	0.908984		0.669889	1.55055	1.0387
0.824144	0.879278	0.724652		0.830734	0.846329	0.703075		0.808587	0.957065	0.77387		0.733655	1.33172	0.977026		0.672198	1.63901	1.10174

## Sheet: Ark3
			ZnSe Doping
	1e+16			1e+17				1e+18				1e+19				1e+20
Base Current & Power				Base Current & Power				Base Current & Power				Base Current & Power				Base Current & Power
Base Voltage	Base Current	Base Power		Base Voltage	Base Current	Base Power		Base Voltage	Base Current	Base Power		Base Voltage	Base Current	Base Power		Base Voltage	Base Current	Base Power
-0.719228	-1.40386	1.0097		-0.719227	-1.40386	1.0097		-0.719228	-1.40386	1.0097		-0.719237	-1.40381	1.00968		-0.719566	-1.40217	1.00895
-0.719228	-1.40386	1.0097		-0.719227	-1.40386	1.0097		-0.719228	-1.40386	1.0097		-0.719237	-1.40381	1.00968		-0.719566	-1.40217	1.00895
-0.699228	-1.40386	0.981619		-0.699228	-1.40386	0.981619		-0.699228	-1.40386	0.981618		-0.699237	-1.40381	0.981599		-0.699566	-1.40217	0.980911
-0.679228	-1.40386	0.953542		-0.679228	-1.40386	0.953542		-0.679228	-1.40386	0.953541		-0.679237	-1.40381	0.953523		-0.679566	-1.40217	0.952866
-0.659228	-1.40386	0.925465		-0.659228	-1.40386	0.925465		-0.659228	-1.40386	0.925464		-0.659237	-1.40381	0.925446		-0.659567	-1.40217	0.924822
-0.639228	-1.40386	0.897387		-0.639228	-1.40386	0.897387		-0.639228	-1.40386	0.897387		-0.639237	-1.40381	0.89737		-0.639567	-1.40217	0.896779
-0.619228	-1.40386	0.86931		-0.619228	-1.40386	0.86931		-0.619228	-1.40386	0.869309		-0.619237	-1.40381	0.869294		-0.619567	-1.40216	0.868735
-0.599228	-1.40386	0.841233		-0.599228	-1.40386	0.841233		-0.599228	-1.40386	0.841232		-0.599237	-1.40381	0.841217		-0.599568	-1.40216	0.840691
-0.579228	-1.40386	0.813156		-0.579228	-1.40386	0.813156		-0.579228	-1.40386	0.813155		-0.579237	-1.40381	0.813141		-0.579568	-1.40216	0.812647
-0.559228	-1.40386	0.785078		-0.559228	-1.40386	0.785078		-0.559228	-1.40386	0.785078		-0.559237	-1.40381	0.785065		-0.559568	-1.40216	0.784603
-0.539228	-1.40386	0.757001		-0.539228	-1.40386	0.757001		-0.539228	-1.40386	0.757001		-0.539237	-1.40381	0.756989		-0.539569	-1.40216	0.75656
-0.519228	-1.40386	0.728924		-0.519228	-1.40386	0.728924		-0.519228	-1.40386	0.728923		-0.519237	-1.40381	0.728912		-0.519569	-1.40216	0.728516
-0.499228	-1.40386	0.700847		-0.499228	-1.40386	0.700847		-0.499228	-1.40386	0.700846		-0.499237	-1.40381	0.700836		-0.499569	-1.40215	0.700473
-0.479228	-1.40386	0.672769		-0.479228	-1.40386	0.672769		-0.479228	-1.40386	0.672769		-0.479237	-1.40381	0.67276		-0.47957	-1.40215	0.672429
-0.459228	-1.40386	0.644692		-0.459228	-1.40386	0.644692		-0.459228	-1.40386	0.644692		-0.459237	-1.40381	0.644683		-0.45957	-1.40215	0.644386
-0.439228	-1.40386	0.616615		-0.439228	-1.40386	0.616615		-0.439228	-1.40386	0.616615		-0.439237	-1.40381	0.616607		-0.43957	-1.40215	0.616343
-0.419228	-1.40386	0.588538		-0.419228	-1.40386	0.588538		-0.419228	-1.40386	0.588537		-0.419237	-1.40381	0.588531		-0.419571	-1.40215	0.588299
-0.399228	-1.40386	0.56046		-0.399228	-1.40386	0.56046		-0.399228	-1.40386	0.56046		-0.399237	-1.40381	0.560455		-0.399571	-1.40214	0.560256
-0.379228	-1.40386	0.532383		-0.379228	-1.40386	0.532383		-0.379228	-1.40386	0.532383		-0.379237	-1.40381	0.532378		-0.379572	-1.40214	0.532213
-0.359228	-1.40386	0.504306		-0.359228	-1.40386	0.504306		-0.359228	-1.40386	0.504306		-0.359237	-1.40381	0.504302		-0.359572	-1.40214	0.50417
-0.339228	-1.40386	0.476229		-0.339228	-1.40386	0.476229		-0.339228	-1.40386	0.476229		-0.339237	-1.40381	0.476226		-0.339572	-1.40214	0.476127
-0.319228	-1.40386	0.448151		-0.319228	-1.40386	0.448151		-0.319228	-1.40386	0.448151		-0.319237	-1.40381	0.44815		-0.319573	-1.40214	0.448085
-0.299228	-1.40386	0.420074		-0.299228	-1.40386	0.420074		-0.299228	-1.40386	0.420074		-0.299237	-1.40381	0.420073		-0.299573	-1.40213	0.420042
-0.279228	-1.40386	0.391997		-0.279228	-1.40386	0.391997		-0.279228	-1.40386	0.391997		-0.279237	-1.40381	0.391997		-0.279574	-1.40213	0.391999
-0.259228	-1.40386	0.36392		-0.259228	-1.40386	0.36392		-0.259228	-1.40386	0.36392		-0.259238	-1.40381	0.363921		-0.259574	-1.40213	0.363957
-0.239228	-1.40386	0.335843		-0.239228	-1.40386	0.335843		-0.239228	-1.40386	0.335843		-0.239238	-1.40381	0.335845		-0.239575	-1.40213	0.335914
-0.219228	-1.40386	0.307765		-0.219228	-1.40386	0.307765		-0.219228	-1.40386	0.307765		-0.219238	-1.40381	0.307768		-0.219575	-1.40212	0.307872
-0.199228	-1.40386	0.279688		-0.199228	-1.40386	0.279688		-0.199228	-1.40386	0.279688		-0.199238	-1.40381	0.279692		-0.199575	-1.40212	0.279829
-0.179228	-1.40386	0.251611		-0.179228	-1.40386	0.251611		-0.179228	-1.40386	0.251611		-0.179238	-1.40381	0.251616		-0.179576	-1.40212	0.251787
-0.159228	-1.40386	0.223534		-0.159228	-1.40386	0.223534		-0.159228	-1.40386	0.223534		-0.159238	-1.40381	0.22354		-0.159576	-1.40212	0.223745
-0.139228	-1.40386	0.195456		-0.139228	-1.40386	0.195456		-0.139228	-1.40386	0.195457		-0.139238	-1.40381	0.195463		-0.139577	-1.40212	0.195703
-0.119228	-1.40386	0.167379		-0.119228	-1.40386	0.167379		-0.119228	-1.40386	0.16738		-0.119238	-1.40381	0.167387		-0.119577	-1.40211	0.167661
-0.0992277	-1.40386	0.139302		-0.0992277	-1.40386	0.139302		-0.0992281	-1.40386	0.139302		-0.0992376	-1.40381	0.139311		-0.0995779	-1.40211	0.139619
-0.0792277	-1.40386	0.111225		-0.0792277	-1.40386	0.111225		-0.0792281	-1.40386	0.111225		-0.0792377	-1.40381	0.111235		-0.0795784	-1.40211	0.111578
-0.0592277	-1.40386	0.0831475		-0.0592277	-1.40386	0.0831475		-0.0592281	-1.40386	0.083148		-0.0592377	-1.40381	0.0831585		-0.0595789	-1.40211	0.0835359
-0.0392277	-1.40386	0.0550703		-0.0392277	-1.40386	0.0550702		-0.0392281	-1.40386	0.0550708		-0.0392377	-1.40381	0.0550823		-0.0395795	-1.4021	0.0554945
-0.0192278	-1.40386	0.0269931		-0.0192277	-1.40386	0.026993		-0.0192282	-1.40386	0.0269936		-0.0192377	-1.40381	0.0270061		-0.01958	-1.4021	0.0274531
0.000772237	-1.40386	-0.00108411		0.00077231	-1.40386	-0.00108422		0.000771826	-1.40386	-0.00108353		0.000762267	-1.40381	-0.00107008		0.000419432	-1.4021	-0.000588085
0.0207722	-1.40386	-0.0291613		0.0207723	-1.40386	-0.0291614		0.0207718	-1.40386	-0.0291607		0.0207622	-1.40381	-0.0291463		0.0204189	-1.40209	-0.0286292
0.0407722	-1.40386	-0.0572385		0.0407723	-1.40386	-0.0572387		0.0407718	-1.40386	-0.0572379		0.0407622	-1.40381	-0.0572225		0.0404183	-1.40209	-0.0566701
0.0607722	-1.40386	-0.0853157		0.0607723	-1.40386	-0.0853159		0.0607718	-1.40386	-0.085315		0.0607622	-1.40381	-0.0852987		0.0604177	-1.40209	-0.0847109
0.0807722	-1.40386	-0.113393		0.0807723	-1.40386	-0.113393		0.0807718	-1.40386	-0.113392		0.0807622	-1.40381	-0.113375		0.0804171	-1.40209	-0.112752
0.100772	-1.40386	-0.14147		0.100772	-1.40386	-0.14147		0.100772	-1.40386	-0.141469		0.100762	-1.40381	-0.141451		0.100416	-1.40208	-0.140792
0.120772	-1.40386	-0.169547		0.120772	-1.40386	-0.169548		0.120772	-1.40386	-0.169547		0.120762	-1.40381	-0.169527		0.120416	-1.40208	-0.168832
0.140772	-1.40386	-0.197625		0.140772	-1.40386	-0.197625		0.140772	-1.40386	-0.197624		0.140762	-1.40381	-0.197603		0.140415	-1.40208	-0.196873
0.160772	-1.40386	-0.225702		0.160772	-1.40386	-0.225702		0.160772	-1.40386	-0.225701		0.160762	-1.40381	-0.225679		0.160414	-1.40207	-0.224913
0.180772	-1.40386	-0.253779		0.180772	-1.40386	-0.253779		0.180772	-1.40386	-0.253778		0.180762	-1.40381	-0.253756		0.180414	-1.40207	-0.252953
0.200772	-1.40386	-0.281856		0.200772	-1.40386	-0.281856		0.200772	-1.40386	-0.281855		0.200762	-1.40381	-0.281832		0.200413	-1.40207	-0.280992
0.220772	-1.40386	-0.309933		0.220772	-1.40386	-0.309933		0.220772	-1.40386	-0.309932		0.220762	-1.40381	-0.309908		0.220412	-1.40206	-0.309032
0.240772	-1.40386	-0.33801		0.240772	-1.40386	-0.338011		0.240772	-1.40386	-0.338009		0.240762	-1.40381	-0.337984		0.240412	-1.40206	-0.337071
0.260772	-1.40386	-0.366088		0.260772	-1.40386	-0.366088		0.260772	-1.40386	-0.366086		0.260762	-1.40381	-0.36606		0.260411	-1.40205	-0.36511
0.280772	-1.40386	-0.394165		0.280772	-1.40386	-0.394165		0.280772	-1.40386	-0.394163		0.280762	-1.40381	-0.394136		0.28041	-1.40205	-0.393148
0.300772	-1.40386	-0.422242		0.300772	-1.40386	-0.422242		0.300772	-1.40386	-0.42224		0.300762	-1.40381	-0.422212		0.300409	-1.40204	-0.421186
0.320772	-1.40386	-0.450319		0.320772	-1.40386	-0.450319		0.320771	-1.40386	-0.450317		0.320762	-1.40381	-0.450288		0.320408	-1.40204	-0.449223
0.340772	-1.40386	-0.478395		0.340772	-1.40386	-0.478395		0.340771	-1.40386	-0.478394		0.340761	-1.40381	-0.478363		0.340406	-1.40203	-0.477259
0.360772	-1.40386	-0.506472		0.360771	-1.40386	-0.506471		0.360771	-1.40386	-0.50647		0.360761	-1.40381	-0.506439		0.360403	-1.40202	-0.505292
0.380771	-1.40386	-0.534548		0.380771	-1.40385	-0.534547		0.380771	-1.40385	-0.534546		0.380761	-1.4038	-0.534513		0.380399	-1.402	-0.533318
0.400771	-1.40385	-0.562624		0.40077	-1.40385	-0.562622		0.40077	-1.40385	-0.562622		0.40076	-1.4038	-0.562587		0.400391	-1.40195	-0.56133
0.42077	-1.40385	-0.590699		0.420769	-1.40385	-0.590696		0.420769	-1.40385	-0.590696		0.420759	-1.40379	-0.590659		0.420375	-1.40187	-0.589313
0.440769	-1.40385	-0.618772		0.440768	-1.40384	-0.618767		0.440768	-1.40384	-0.618769		0.440757	-1.40378	-0.618727		0.440341	-1.40171	-0.617229
0.460767	-1.40384	-0.646842		0.460766	-1.40383	-0.646835		0.460766	-1.40383	-0.646838		0.460753	-1.40376	-0.646787		0.46027	-1.40135	-0.645
0.480764	-1.40382	-0.674907		0.480762	-1.40381	-0.674897		0.480763	-1.40382	-0.674902		0.480745	-1.40372	-0.674833		0.480119	-1.4006	-0.672454
0.500759	-1.40379	-0.702961		0.500755	-1.40378	-0.702948		0.500757	-1.40379	-0.702956		0.50073	-1.40365	-0.702849		0.4998	-1.399	-0.699219
0.520748	-1.40374	-0.730996		0.520744	-1.40372	-0.730978		0.520747	-1.40374	-0.730992		0.5207	-1.4035	-0.730801		0.519134	-1.39567	-0.724541
0.540729	-1.40365	-0.758994		0.540724	-1.40362	-0.75897		0.540729	-1.40364	-0.75899		0.540638	-1.40319	-0.758617		0.537803	-1.38901	-0.747016
0.560694	-1.40347	-0.786916		0.560687	-1.40344	-0.786888		0.560693	-1.40347	-0.786914		0.56051	-1.40255	-0.786142		0.555316	-1.37658	-0.764438
0.580625	-1.40312	-0.814689		0.580617	-1.40309	-0.814657		0.580624	-1.40312	-0.814687		0.580242	-1.40121	-0.813042		0.571125	-1.35563	-0.774232
0.600489	-1.40245	-0.842155		0.600482	-1.40241	-0.842124		0.600488	-1.40244	-0.842147		0.59969	-1.39845	-0.838638		0.58487	-1.32435	-0.774572
0.620221	-1.40111	-0.868996		0.620216	-1.40108	-0.868973		0.620212	-1.40106	-0.868955		0.618582	-1.39291	-0.861629		0.596544	-1.28272	-0.765199
0.639689	-1.39844	-0.894568		0.639689	-1.39844	-0.894569		0.639657	-1.39829	-0.894425		0.636478	-1.38239	-0.879863		0.606412	-1.23206	-0.747138
0.658649	-1.39325	-0.917659		0.658659	-1.39329	-0.917705		0.658563	-1.39281	-0.917256		0.652832	-1.36416	-0.890568		0.614827	-1.17414	-0.721892
0.676705	-1.38352	-0.936237		0.67673	-1.38365	-0.936357		0.676506	-1.38253	-0.935291		0.667205	-1.33602	-0.891401		0.622112	-1.11056	-0.690891
0.693338	-1.36669	-0.947578		0.693384	-1.36692	-0.947801		0.692954	-1.36477	-0.945723		0.679482	-1.29741	-0.881567		0.628521	-1.04261	-0.6553
0.708092	-1.34046	-0.94917		0.70816	-1.3408	-0.949503		0.707463	-1.33731	-0.946099		0.689864	-1.24932	-0.861861		0.63425	-0.971248	-0.616014
0.720789	-1.30395	-0.939869		0.720875	-1.30438	-0.940293		0.719893	-1.29947	-0.935477		0.69869	-1.19345	-0.833851		0.63944	-0.897199	-0.573705
0.731563	-1.25781	-0.920169		0.731661	-1.25831	-0.920653		0.730419	-1.2521	-0.914554		0.706295	-1.13148	-0.799157		0.644199	-0.820993	-0.528882
0.740716	-1.20358	-0.891509		0.740821	-1.20411	-0.892029		0.739362	-1.19681	-0.884877		0.712956	-1.06478	-0.759143		0.648606	-0.743029	-0.481933
0.748574	-1.14287	-0.85552		0.748684	-1.14342	-0.856059		0.747052	-1.13526	-0.848099		0.718883	-0.994415	-0.714868		0.652723	-0.663615	-0.433157
0.755416	-1.07708	-0.813642		0.755529	-1.07764	-0.81419		0.753764	-1.06882	-0.805637		0.724232	-0.921159	-0.667133		0.656597	-0.582986	-0.382787
0.761461	-1.0073	-0.767022		0.761575	-1.00788	-0.767574		0.75971	-0.998549	-0.758608		0.729119	-0.845596	-0.61654		0.660266	-0.501329	-0.33101
0.766875	-0.934374	-0.716548		0.766991	-0.934953	-0.7171		0.76505	-0.925252	-0.707864		0.733632	-0.768162	-0.563549		0.663758	-0.418792	-0.277977
0.771783	-0.858917	-0.662897		0.7719	-0.859499	-0.663447		0.769905	-0.849526	-0.654055		0.737838	-0.689189	-0.508509		0.667099	-0.335494	-0.223808
0.776281	-0.781407	-0.606591		0.776398	-0.781992	-0.607137		0.774365	-0.771826	-0.597676		0.741786	-0.608932	-0.451697		0.670307	-0.251533	-0.168604
0.780442	-0.702209	-0.548034		0.780559	-0.702797	-0.548574		0.7785	-0.692501	-0.539112		0.745518	-0.527591	-0.393329		0.673398	-0.16699	-0.112451
0.784322	-0.621609	-0.487541		0.784439	-0.622197	-0.488076		0.782364	-0.611819	-0.478665		0.749065	-0.445325	-0.333577		0.676386	-0.0819322	-0.0554178
0.787966	-0.539828	-0.425366		0.788083	-0.540417	-0.425894		0.785999	-0.529993	-0.416574		0.752452	-0.362262	-0.272585		0.679283	0.00358445	0.00243486
0.791409	-0.457045	-0.361709		0.791527	-0.457634	-0.36223		0.789439	-0.447194	-0.353032		0.755701	-0.278506	-0.210467		0.682098	0.0895117	0.0610557
0.794681	-0.373403	-0.296736		0.794798	-0.373992	-0.297249		0.792712	-0.363558	-0.288197		0.758828	-0.194142	-0.147321		0.684838	0.175808	0.1204
0.797804	-0.28902	-0.230581		0.797922	-0.289608	-0.231085		0.795839	-0.279197	-0.222196		0.761848	-0.109241	-0.0832254		0.687512	0.26244	0.18043
0.800798	-0.20399	-0.163355		0.800916	-0.204578	-0.16385		0.798841	-0.194203	-0.155137		0.764773	-0.0238639	-0.0182504		0.690125	0.349374	0.241112
0.803679	-0.118395	-0.0951519		0.803796	-0.118982	-0.0956377		0.801731	-0.108653	-0.0871104		0.767612	0.0619402	0.047546		0.692683	0.436586	0.302416
0.80646	-0.0323015	-0.0260499		0.806577	-0.0328873	-0.0265262		0.804522	-0.0226112	-0.0181913		0.770374	0.148128	0.114114		0.69519	0.524051	0.364315
0.809153	0.054235	0.0438844		0.80927	0.0536506	0.0434178		0.807226	0.0638678	0.0515557		0.773068	0.234661	0.181409		0.69765	0.61175	0.426787
0.811767	0.141166	0.114594		0.811883	0.140583	0.114137		0.809852	0.150738	0.122075		0.775698	0.321509	0.249394		0.700067	0.699663	0.489811
0.81431	0.228451	0.18603		0.814426	0.22787	0.185583		0.812408	0.237959	0.19332		0.778271	0.408644	0.318036		0.702445	0.787774	0.553368
0.816789	0.316055	0.25815		0.816905	0.315475	0.257713		0.814901	0.325496	0.265247		0.780792	0.49604	0.387304		0.704786	0.87607	0.617442
0.819211	0.403946	0.330917		0.819326	0.403368	0.33049		0.817336	0.413321	0.337822		0.783265	0.583677	0.457173		0.707093	0.964537	0.682017
0.82158	0.492098	0.404298		0.821695	0.491523	0.403882		0.819719	0.501406	0.411012		0.785693	0.671535	0.52762		0.709367	1.05316	0.74708
0.823902	0.580489	0.478266		0.824017	0.579915	0.47786		0.822054	0.58973	0.48479		0.78808	0.759598	0.598624		0.711612	1.14194	0.812618
0.82618	0.669098	0.552795		0.826295	0.668526	0.552399		0.824346	0.678271	0.55913		0.79043	0.847851	0.670167		0.713829	1.23085	0.878619
0.828419	0.757906	0.627863		0.828533	0.757336	0.627478		0.826597	0.767013	0.634011		0.792744	0.93628	0.74223		0.71602	1.990	0.945074
0.830621	0.846897	0.70345		0.830734	0.846329	0.703075		0.828812	0.855939	0.709413		0.795026	1.02487	0.8148		0.718187	1.40907	1.01197

## Sheet: Ark4
	ARC	ZnO layer thickness calculation
wavelength	RI	Thickness	Isc	Voc	Eff	FF
300	2.400	31	1.552	0.807	10.270
400	2.100	47	1.686	0.809	11.390
500	1.960	63	1.771	0.810	11.980
600	1.910	78	1.763	0.810	11.910
700	1.880	93	1.699	0.809	11.480
800	1.860	107	1.625	0.808	10.970

## Sheet: Ark5
31						47						63						78						93						107
Quantum Efficiency						Quantum Efficiency						Quantum Efficiency						Quantum Efficiency						Quantum Efficiency						Quantum Efficiency
Primary Source Wavelength		External Quantum Efficiency				Primary Source Wavelength		External Quantum Efficiency				Primary Source Wavelength		External Quantum Efficiency				Primary Source Wavelength		External Quantum Efficiency				Primary Source Wavelength		External Quantum Efficiency				Primary Source Wavelength		External Quantum Efficiency
300		76.8303				300		91.2701				300		62.2677				300		44.7758				300		42.7001				300		53.3424
300		76.8303				300		91.2701				300		62.2677				300		44.7758				300		42.7001				300		53.3424
310		74.4018				310		93.8255				310		68.4489				310		48.4788				310		43.6257				310		50.8237
320		72.2896				320		95.031				320		74.3354				320		52.5078				320		45.0754				320		49.3276
330		70.7247				330		95.4016				330		80.1246				330		57.2153				330		47.3579				330		49.0306
340		69.7394				340		95.1992				340		85.5649				340		62.5575				340		50.4823				340		49.8345
350		69.3863				350		94.6947				350		90.4129				350		68.4412				350		54.4863				350		51.7208
360		69.7676				360		94.1486				360		94.4533				360		74.6897				360		59.4211				360		54.7556
370		71.1005				370		93.8162				370		97.4905				370		80.982				370		65.323				370		59.1112
380		73.9489				380		93.9949				380		99.2231				380		86.6747				380		72.1367				380		65.1561
390		82.33				390		95.4345				390		97.1963				390		88.6459				390		79.1438				390		74.7228
400		84.1443				400		95.3705				400		96.4462				400		88.6954				400		80.1506				400		76.0667
410		84.2318				410		95.1487				410		96.7558				410		89.6609				410		81.1571				410		76.5569
420		84.2972				420		94.9417				420		97.0329				420		90.5719				420		82.1506				420		77.0983
430		84.3253				430		94.7295				430		97.2708				430		91.4317				430		83.1347				430		77.6887
440		84.267				440		94.4534				440		97.4176				440		92.1985				440		84.0724				440		78.2911
450		83.9684				450		93.937				450		97.2953				450		92.7064				450		84.8135				450		78.765
460		83.1335				460		92.8463				460		96.5566				460		92.6204				460		85.0492				460		78.8252
470		81.5139				470		90.9023				470		94.9046				470		91.6436				470		84.5				470		78.2144
480		79.3106				480		88.3279				480		92.5632				480		89.9762				480		83.3393				480		77.0936
490		77.2315				490		85.9076				490		90.3492				490		88.4019				490		82.2843				490		76.1236
500		75.4684				500		83.8428				500		88.4662				500		87.1119				500		81.5068				500		75.4612
510		73.7949				510		81.8751				510		86.6391				510		85.8309				510		80.7424				510		74.8564
520		72.0532				520		79.8288				520		84.684				520		84.3735				520		79.8083				520		74.1326
530		70.2101				530		77.6697				530		82.5684				530		82.7055				530		78.6632				530		73.2436
540		68.2741				540		75.4092				540		80.3088				540		80.8426				540		77.3145				540		72.1879
550		66.2551				550		73.0604				550		77.9232				550		78.8032				550		75.7731				550		70.9683
560		64.1637				560		70.6369				560		75.4301				560		76.607				560		74.0529				560		69.5904
570		62.0115				570		68.1526				570		72.8479				570		74.2748				570		72.1694				570		68.0621
580		59.8097				580		65.6211				580		70.1948				580		71.8271				580		70.1398				580		66.3938
590		57.5701				590		63.0561				590		67.4886				590		69.2848				590		67.9825				590		64.5974
600		55.3038				600		60.4705				600		64.746				600		66.668				600		65.716				600		62.6862
610		53.0219				610		57.877				610		61.983				610		63.9961				610		63.3591				610		60.6744
620		50.735				620		55.2871				620		59.2144				620		61.2875				620		60.9306				620		58.5766
630		48.4528				630		52.7118				630		56.4541				630		58.5596				630		58.4483				630		56.4079
640		46.1846				640		50.1611				640		53.7145				640		55.8281				640		55.9295				640		54.1833
650		43.9389				650		47.6442				650		51.007				650		53.1077				650		53.3906				650		51.9174
660		41.7235				660		45.1692				660		48.3415				660		50.4115				660		50.8466				660		49.6244
670		39.5453				670		42.7434				670		45.727				670		47.7512				670		48.3114				670		47.3177
680		37.4105				680		40.3731				680		43.1712				680		45.1372				680		45.7977				680		45.01
690		35.3246				690		38.0638				690		40.6806				690		42.5785				690		43.3168				690		42.713
700		33.2922				700		35.8201				700		38.2608				700		40.0827				700		40.8788				700		40.4375
710		31.3174				710		33.6459				710		35.9165				710		37.6564				710		38.4924				710		38.1932
720		29.4034				720		31.5443				720		33.6512				720		35.3049				720		36.1652				720		35.989
730		27.553				730		29.5177				730		31.4679				730		33.0326				730		33.9037				730		33.8324
740		25.7684				740		27.5679				740		29.3686				740		30.8429				740		31.7131				740		31.7303
750		24.0511				750		25.6961				750		27.3547				750		28.7383				750		29.5978				750		29.6882
760		22.4023				760		23.9031				760		25.427				760		26.7205				760		27.5611				760		27.7111
770		20.8225				770		22.189				770		23.5859				770		24.7907				770		25.6056				770		25.8028
780		19.3122				780		20.5538				780		21.831				780		22.9491				780		23.733				780		23.9665
790		17.8713				790		18.997				790		20.1618				790		21.1957				790		21.9445				790		22.2047
800		16.4992				800		17.5176				800		18.5772				800		19.53				800		20.2406				800		20.5189
810		15.1955				810		16.1146				810		17.0759				810		17.9509				810		18.6211				810		18.9103
820		13.9592				820		14.7867				820		15.6565				820		16.4571				820		17.0856				820		17.3795
830		12.910				830		13.5322				830		14.317				830		15.047				830		15.6331				830		15.9264
840		11.684				840		12.960				840		13.0555				840		13.7188				840		14.2623				840		14.5507
850		10.250				850		11.680				850		11.990				850		12.030				850		12.170				850		13.2517
860		9.66293				860		10.210				860		11.790				860		11.930				860		11.950				860		12.0282
870		8.74373				870		9.21332				870		9.71732				870		10.350				870		10.360				870		10.880
880		7.88314				880		8.29837				880		8.74563				880		9.18046				880		9.56192				880		9.80204
890		7.07935				890		7.44513				890		7.84045				890		8.22763				890		8.57212				890		8.79601
900		6.33052				900		6.65141				900		6.99933				900		7.34246				900		7.65181				900		7.85877
910		5.63478				910		5.91502				910		6.21981				910		6.52237				910		6.79854				910		6.98822
920		4.99024				920		5.23379				920		5.49944				920		5.76479				920		6.00982				920		6.18219
930		4.39502				930		4.60553				930		4.83578				930		5.06714				930		5.28311				930		5.43842
940		3.84722				940		4.0281				940		4.22645				940		4.42688				940		4.61589				940		4.460
950		3.34498				950		3.49936				950		3.66908				950		3.84149				950		4.00565				950		4.1284
960		2.88643				960		3.01722				960		3.16136				960		3.30852				960		3.44991				960		3.55748
970		2.46975				970		2.57964				970		2.70102				970		2.82554				970		2.620				970		3.03949
980		2.09316				980		2.18462				980		2.28587				980		2.39021				980		2.49213				980		2.57213
990		1.75489				990		1.020				990		1.91375				990		2.00023				990		2.08534				990		2.15309
1000		1.45323				1000		1.450				1000		1.260				1000		1.65337				1000		1.72354				1000		1.78012
1010		1.18652				1010		1.23566				1010		1.29039				1010		1.34749				1010		1.40449				1010		1.45102
1020		0.953118				1020		0.991903				1020		1.03518				1020		1.0805				1020		1.12604				1020		1.16364
1030		0.751457				1030		0.781506				1030		0.815093				1030		0.850397				1030		0.886083				1030		0.915869
1040		0.580006				1040		0.602801				1040		0.628321				1040		0.655239				1040		0.682607				1040		0.705683
1050		0.437288				1050		0.45418				1050		0.473123				1050		0.493168				1050		0.513662				1050		0.531109
1060		0.321874				1060		0.334096				1060		0.347824				1060		0.362397				1060		0.377375				1060		0.39024
1070		0.230552				1070		0.23916				1070		0.248841				1070		0.25915				1070		0.269798				1070		0.279023
1080		0.157733				1080		0.163524				1080		0.170046				1080		0.17701				1080		0.184239				1080		0.190552
1090		0.102281				1090		0.105974				1090		0.110138				1090		0.114598				1090		0.119248				1090		0.12334
1100		0.0633021				1100		0.0655495				1100		0.0680879				1100		0.0708132				1100		0.0736671				1100		0.0761968
1110		0.0394377				1110		0.0408149				1110		0.0423724				1110		0.0440488				1110		0.0458116				1110		0.047385
1120		0.0232088				1120		0.024006				1120		0.0249088				1120		0.0258829				1120		0.0269112				1120		0.027835
1130		0.0121422				1130		0.0125526				1130		0.0130178				1130		0.0135209				1130		0.0140541				1130		0.0145361
1140		0.00597133				1140		0.00616689				1140		0.00639528				1140		0.00663956				1140		0.00689938				1140		0.00713563
1150		0.00372034				1150		0.00384209				1150		0.00398042				1150		0.00413067				1150		0.004246				1150		0.00443769
1160		0.00222604				1160		0.00229774				1160		0.00237928				1160		0.00246563				1160		0.00256309				1160		0.00264788
1170		0.00112676				1170		0.00116248				1170		0.00120609				1170		0.00123681				1170		0.00129832				1170		0.0013418
1180		0.000410282				1180		0.000422465				1180		0.000437462				1180		0.000454285				1180		0.000471492				1180		0.000481875
1190		5.07406e-005				1190		5.28543e-005				1190		5.45181e-005				1190		5.64806e-005				1190		5.86591e-005				1190		6.00613e-005
1200		6.704e-012				1200		6.98324e-012				1200		7.20311e-012				1200		7.46249e-012				1200		7.75036e-012				1200		7.93559e-012

## Sheet: Ark6
31nm			47nm		63nm		78nm		93 nm		107nm
Quantum Efficiency
Primary Source Wavelength	Pri-Surface Total Reflectance		Pri-Surface Total Reflectance		Pri-Surface Total Reflectance		Pri-Surface Total Reflectance		Pri-Surface Total Reflectance		Pri-Surface Total Reflectance
300	23.1697		8.72989		37.7323		55.2242		57.2998		46.6576
300	23.1697		8.72989		37.7323		55.2242		57.2998		46.6576
310	25.5981		6.17446		31.5511		51.5212		56.3743		49.1763
320	27.7104		4.96891		25.6645		47.4922		54.9246		50.6723
330	29.2753		4.830		19.8753		42.7847		52.6421		50.9694
340	30.2606		4.80077		14.435		37.4425		49.5177		50.1655
350	30.6137		5.30528		9.58705		31.5588		45.5136		48.2792
360	30.2324		5.85129		5.660		25.3102		40.5788		45.2444
370	28.8995		6.18376		2.50942		19.0179		34.677		40.8888
380	26.0511		6.005		0.776866		13.3252		27.8632		34.8439
390	17.6699		4.56545		2.80366		11.354		20.8561		25.2772
400	15.8555		4.62933		3.55367		11.450		19.8493		23.9332
410	15.7679		4.85104		3.24388		10.890		18.8426		23.4429
420	15.7016		5.05704		2.96576		9.42688		17.8482		22.9007
430	15.6642		5.25864		2.71707		8.55684		16.855		22.3016
440	15.6608		5.46565		2.49892		7.72248		15.8555		21.6418
450	15.6948		5.68622		2.31438		6.92176		14.8463		20.9191
460	15.768		5.92687		2.16745		6.15574		13.8269		20.1332
470	15.8811		6.19261		2.06235		5.42763		12.950		19.286
480	16.0337		6.48707		2.00309		4.742		11.850		18.3809
490	16.2227		6.81122		1.99314		4.10555		10.160		17.4244
500	16.4274		7.15367		2.03373		3.53346		9.74053		16.4354
510	16.6316		7.50325		2.12117		3.03422		8.78289		15.4325
520	16.8295		7.85411		2.980		2.60817		7.87786		14.4292
530	17.0201		8.20377		2.41409		2.25206		7.02957		13.4349
540	17.2036		8.55077		2.60904		1.96173		6.24027		12.720
550	17.3802		8.89397		2.83014		1.73282		5.51125		11.280
560	17.5504		9.23241		3.07332		1.090		4.843		10.730
570	17.7142		9.56534		3.33494		1.44154		4.23528		9.68539
580	17.8721		9.89216		3.61175		1.37037		3.68726		8.83113
590	18.0241		10.240		3.90087		1.34318		3.19758		8.01764
600	18.1707		10.580		4.19974		1.35588		2.450		7.740
610	18.3119		10.832		4.50611		1.460		2.38592		6.52221
620	18.448		11.1309		4.81802		1.48569		2.05951		5.84329
630	18.5793		11.250		5.13374		1.570		1.78273		5.21134
640	18.706		11.650		5.45177		1.73144		1.55293		4.62658
650	18.8282		11.320		5.77079		1.88993		1.36736		4.08881
660	18.9461		12.240		6.0897		2.06841		1.22328		3.59749
670	2022-06-19		12.430		6.40751		2.26437		1.11791		3.15175
680	19.17		12.769		6.72341		2.47549		1.04853		2.75047
690	19.2762		13.0166		7.03668		2.69964		1.01247		2.39232
700	19.3789		13.2573		7.34674		2.93492		1.00715		2.07578
710	19.4782		13.4911		7.65307		3.17957		1.03007		1.79922
720	19.5742		13.7183		7.95526		3.43202		1.07886		1.56088
730	19.667		13.939		8.25297		3.69083		1.15124		1.35895
740	19.7569		14.1533		8.54593		3.95474		1.24507		1.19156
750	19.8439		14.3616		8.390		4.22258		1.35831		1.05684
760	19.9281		14.5638		9.11673		4.49333		1.48905		0.952879
770	20.0097		14.7603		9.39427		4.76608		1.63553		0.877823
780	20.0887		14.9511		9.66645		5.03999		1.79606		0.829825
790	20.1653		15.1365		9.93318		5.31436		1.910		0.807085
800	20.2396		15.3166		10.450		5.58852		2.15322		0.807853
810	20.3116		15.4915		10.030		5.86192		2.34708		0.830437
820	20.3815		15.6615		10.060		6.13406		2.54945		0.87321
830	20.4493		15.8268		10.550		6.650		2.75921		0.934613
840	20.5152		15.9873		11.185		6.67286		2.97531		1.01316
850	20.5791		16.1434		11.920		6.93881		3.680		1.10743
860	20.6411		16.2952		11.810		7.20207		3.280		1.21608
870	20.7014		16.4427		11.180		7.46238		3.65253		1.33785
880	20.7601		16.5862		12.0904		7.71955		3.88524		1.47154
890	20.817		16.7257		12.304		7.97339		4.12028		1.61602
900	20.8724		16.8615		12.270		8.22376		4.35704		1.77023
910	20.9263		16.9936		12.650		8.47053		4.59499		1.320
920	20.9787		17.1221		12.560		8.71362		4.83362		2.10398
930	21.0297		17.2472		13.110		8.95295		5.0725		2.28173
940	21.0794		17.369		13.300		9.18845		5.31121		2.46564
950	21.1277		17.4875		13.4855		9.42009		5.54941		2.65496
960	21.1748		17.603		13.6667		9.64783		5.78676		2.849
970	21.2206		17.7154		13.8436		9.87167		6.02297		3.04712
980	21.2653		17.825		14.0165		10.0916		7.780		3.24872
990	21.3089		17.9317		14.1853		10.760		6.491		3.45326
1000	21.3513		18.0357		14.3502		10.980		6.72238		3.66023
1010	21.3927		18.1371		14.5113		10.728		6.95176		3.86917
1020	21.4331		18.2359		14.6687		10.250		7.17898		4.07964
1030	21.4724		18.3323		14.8224		11.1331		7.390		4.29125
1040	21.5108		18.4262		14.9727		11.330		7.62641		4.50365
1050	21.5483		18.5179		15.1195		11.320		7.640		4.71649
1060	21.5849		18.6073		15.2629		11.270		8.06379		4.92949
1070	21.6207		18.6946		15.4031		11.860		8.27849		5.14236
1080	21.6555		18.7797		15.5401		12.0808		8.49042		5.35483
1090	21.6896		18.8627		15.674		12.960		8.69954		5.56667
1100	21.7228		18.9438		15.8048		12.490		8.90581		5.77767
1110	21.7552		19.0229		15.9327		12.670		9.10918		5.98765
1120	21.7868		19.1001		16.0577		12.560		9.30961		6.19641
1130	21.8177		19.1754		16.1799		12.030		9.50708		6.40378
1140	21.8478		19.2489		16.2993		13.1022		9.70157		6.60964
1150	21.8772		19.3207		16.416		13.2608		9.89308		6.81384
1160	21.9059		19.3908		16.5301		13.4162		10.0816		7.01629
1170	21.9339		19.4592		16.6416		13.5686		10.720		7.21687
1180	21.9612		19.526		16.7507		13.7179		10.980		7.550
1190	21.9878		19.5913		16.8573		13.8642		10.940		7.61211
1200	22.0138		19.655		16.9616		14.0076		10.610		7.80663

## Sheet: Ark7
	31 nm				47 nm				63 nm				78 nm				93 nm				107 nm
Base Current & Power				Base Current & Power				Base Current & Power				Base Current & Power				Base Current & Power				Base Current & Power
Base Voltage	Base Current	Base Power		Base Voltage	Base Current	Base Power		Base Voltage	Base Current	Base Power		Base Voltage	Base Current	Base Power		Base Voltage	Base Current	Base Power		Base Voltage	Base Current	Base Power
-0.695627	-1.52187	1.05865		-0.662712	-1.68644	1.11762		-0.645424	-1.77288	1.14426		-0.647339	-1.7633	1.14146		-0.660176	-1.69912	1.12172		-0.67505	-1.62475	1.09679
-0.695627	-1.52187	1.05865		-0.662712	-1.68644	1.11762		-0.645424	-1.77288	1.14426		-0.647339	-1.7633	1.14146		-0.660176	-1.69912	1.12172		-0.67505	-1.62475	1.09679
-0.675627	-1.52187	1.02821		-0.642712	-1.68644	1.0839		-0.625424	-1.77288	1.1088		-0.627339	-1.7633	1.10619		-0.640176	-1.69912	1.08774		-0.65505	-1.62475	1.06429
-0.655627	-1.52187	0.997776		-0.622712	-1.68644	1.05017		-0.605424	-1.77288	1.07334		-0.607339	-1.7633	1.07092		-0.620176	-1.69912	1.05375		-0.63505	-1.62475	1.0318
-0.635627	-1.52187	0.967339		-0.602712	-1.68644	1.01644		-0.585424	-1.77288	1.03789		-0.587339	-1.7633	1.03566		-0.600176	-1.69912	1.01977		-0.61505	-1.62475	0.999302
-0.615627	-1.52187	0.936902		-0.582712	-1.68644	0.982709		-0.565424	-1.77288	1.00243		-0.567339	-1.7633	1.00039		-0.580176	-1.69912	0.985789		-0.59505	-1.62475	0.966807
-0.595627	-1.52187	0.906464		-0.562712	-1.68644	0.94898		-0.545424	-1.77288	0.966971		-0.547339	-1.7633	0.965125		-0.560176	-1.69912	0.951807		-0.57505	-1.62475	0.934312
-0.575627	-1.52187	0.876027		-0.542712	-1.68644	0.915251		-0.525424	-1.77288	0.931514		-0.527339	-1.7633	0.929859		-0.540176	-1.69912	0.917824		-0.55505	-1.62475	0.901817
-0.555627	-1.52187	0.84559		-0.522712	-1.68644	0.881523		-0.505424	-1.77288	0.896056		-0.507339	-1.7633	0.894593		-0.520176	-1.69912	0.883842		-0.53505	-1.62475	0.869322
-0.535627	-1.52187	0.815152		-0.502712	-1.68644	0.847794		-0.485424	-1.77288	0.860598		-0.487339	-1.7633	0.859327		-0.500176	-1.69912	0.849859		-0.51505	-1.62475	0.836827
-0.515627	-1.52187	0.784715		-0.482712	-1.68644	0.814065		-0.465424	-1.77288	0.825141		-0.467339	-1.7633	0.824061		-0.480176	-1.69912	0.815877		-0.49505	-1.62475	0.804332
-0.495627	-1.52187	0.754278		-0.462712	-1.68644	0.780336		-0.445424	-1.77288	0.789683		-0.447339	-1.7633	0.788795		-0.460176	-1.69912	0.781894		-0.475051	-1.62475	0.771837
-0.475627	-1.52187	0.72384		-0.442712	-1.68644	0.746607		-0.425424	-1.77288	0.754226		-0.427339	-1.7633	0.753529		-0.440176	-1.69912	0.747912		-0.455051	-1.62475	0.739342
-0.455627	-1.52187	0.693403		-0.422712	-1.68644	0.712878		-0.405424	-1.77288	0.718768		-0.407339	-1.7633	0.718263		-0.420176	-1.69912	0.71393		-0.435051	-1.62475	0.706847
-0.435627	-1.52187	0.662966		-0.402712	-1.68644	0.67915		-0.385424	-1.77288	0.68331		-0.387339	-1.7633	0.682997		-0.400176	-1.69912	0.679947		-0.415051	-1.62475	0.674352
-0.415627	-1.52187	0.632528		-0.382712	-1.68644	0.645421		-0.365424	-1.77288	0.647853		-0.367339	-1.7633	0.647731		-0.380176	-1.69912	0.645965		-0.395051	-1.62475	0.641857
-0.395627	-1.52187	0.602091		-0.362712	-1.68644	0.611692		-0.345424	-1.77288	0.612395		-0.347339	-1.7633	0.612465		-0.360176	-1.69912	0.611982		-0.375051	-1.62475	0.609362
-0.375627	-1.52187	0.571654		-0.342712	-1.68644	0.577963		-0.325424	-1.77288	0.576938		-0.327339	-1.7633	0.577199		-0.340176	-1.69912	0.578		-0.355051	-1.62475	0.576867
-0.355627	-1.52187	0.541216		-0.322712	-1.68644	0.544234		-0.305424	-1.77288	0.54148		-0.307339	-1.7633	0.541932		-0.320176	-1.69912	0.544017		-0.335051	-1.62475	0.544372
-0.335627	-1.52187	0.510779		-0.302712	-1.68644	0.510506		-0.285424	-1.77288	0.506023		-0.287339	-1.7633	0.506666		-0.300176	-1.69912	0.510035		-0.315051	-1.62475	0.511878
-0.315627	-1.52187	0.480342		-0.282712	-1.68644	0.476777		-0.265424	-1.77288	0.470565		-0.267339	-1.7633	0.4714		-0.280176	-1.69912	0.476053		-0.295051	-1.62475	0.479383
-0.295627	-1.52187	0.449904		-0.262712	-1.68644	0.443048		-0.245424	-1.77288	0.435107		-0.247339	-1.7633	0.436134		-0.260176	-1.69912	0.44207		-0.275051	-1.62475	0.446888
-0.275627	-1.52187	0.419467		-0.242712	-1.68644	0.409319		-0.225424	-1.77288	0.39965		-0.227339	-1.7633	0.400868		-0.240176	-1.69912	0.408088		-0.255051	-1.62475	0.414393
-0.255627	-1.52187	0.38903		-0.222712	-1.68644	0.37559		-0.205424	-1.77288	0.364192		-0.207339	-1.7633	0.365602		-0.220176	-1.69912	0.374105		-0.235051	-1.62475	0.381898
-0.235627	-1.52187	0.358592		-0.202712	-1.68644	0.341862		-0.185424	-1.77288	0.328735		-0.187339	-1.7633	0.330336		-0.200176	-1.69912	0.340123		-0.215051	-1.62475	0.349403
-0.215627	-1.52187	0.328155		-0.182712	-1.68644	0.308133		-0.165424	-1.77288	0.293277		-0.167339	-1.7633	0.29507		-0.180176	-1.69912	0.30614		-0.195051	-1.62475	0.316908
-0.195627	-1.52187	0.297718		-0.162712	-1.68644	0.274404		-0.145424	-1.77288	0.257819		-0.147339	-1.7633	0.259804		-0.160176	-1.69912	0.272158		-0.175051	-1.62475	0.284413
-0.175627	-1.52187	0.26728		-0.142712	-1.68644	0.240675		-0.125424	-1.77288	0.222362		-0.127339	-1.7633	0.224538		-0.140176	-1.69912	0.238176		-0.155051	-1.62475	0.251918
-0.155627	-1.52187	0.236843		-0.122712	-1.68644	0.206946		-0.105424	-1.77288	0.186904		-0.107339	-1.7633	0.189272		-0.120176	-1.69912	0.204193		-0.135051	-1.62475	0.219423
-0.135627	-1.52187	0.206406		-0.102712	-1.68644	0.173218		-0.0854241	-1.77288	0.151447		-0.0873395	-1.7633	0.154006		-0.100176	-1.69912	0.170211		-0.115051	-1.62475	0.186928
-0.115627	-1.52187	0.175968		-0.082712	-1.68644	0.139489		-0.0654241	-1.77288	0.115989		-0.0673395	-1.7633	0.11874		-0.0801758	-1.69912	0.136228		-0.0950506	-1.62475	0.154433
-0.0956267	-1.52187	0.145531		-0.062712	-1.68644	0.10576		-0.0454241	-1.77288	0.0805315		-0.0473395	-1.7633	0.0834738		-0.0601758	-1.69912	0.102246		-0.0750506	-1.62475	0.121938
-0.0756267	-1.52187	0.115094		-0.042712	-1.68644	0.0720312		-0.0254242	-1.77288	0.0450739		-0.0273395	-1.7633	0.0482078		-0.0401758	-1.69912	0.0682636		-0.0550506	-1.62475	0.0894433
-0.0556268	-1.52187	0.0846565		-0.022712	-1.68644	0.0383024		-0.00542416	-1.77288	0.00961638		-0.0073395	-1.7633	0.0129418		-0.0201759	-1.69912	0.0342812		-0.0350506	-1.62475	0.0569484
-0.0356268	-1.52187	0.0542192		-0.00271199	-1.68644	0.00457361		0.0145758	-1.77288	-0.0258412		0.0126605	-1.7633	-0.0223243		-0.000175869	-1.69912	0.000298823		-0.0150506	-1.62475	0.0244535
-0.0156268	-1.52187	0.0237819		0.017288	-1.68644	-0.0291552		0.0345758	-1.77288	-0.0612988		0.0326605	-1.7633	-0.0575903		0.0198241	-1.69912	-0.0336836		0.00494936	-1.62475	-0.00804145
0.00437322	-1.52187	-0.00665546		0.037288	-1.68644	-0.062884		0.0545758	-1.77288	-0.0967563		0.0526605	-1.7633	-0.0928563		0.0398241	-1.69912	-0.067666		0.0249494	-1.62475	-0.0405364
0.0243732	-1.52187	-0.0370928		0.057288	-1.68644	-0.0966128		0.0745758	-1.77288	-0.132214		0.0726605	-1.7633	-0.128122		0.0598241	-1.69912	-0.101648		0.0449493	-1.62475	-0.0730313
0.0443732	-1.52187	-0.0675301		0.077288	-1.68644	-0.130342		0.0945758	-1.77288	-0.167671		0.0926605	-1.7633	-0.163388		0.0798241	-1.69912	-0.135631		0.0649493	-1.62475	-0.105526
0.0643732	-1.52187	-0.0979674		0.097288	-1.68644	-0.16407		0.114576	-1.77288	-0.203129		0.11266	-1.7633	-0.198654		0.0998241	-1.69912	-0.169613		0.0849493	-1.62475	-0.138021
0.0843732	-1.52187	-0.128405		0.117288	-1.68644	-0.197799		0.134576	-1.77288	-0.238587		0.13266	-1.7633	-0.23392		0.119824	-1.69912	-0.203596		0.104949	-1.62475	-0.170516
0.104373	-1.52187	-0.158842		0.137288	-1.68644	-0.231528		0.154576	-1.77288	-0.274044		0.15266	-1.7633	-0.269186		0.139824	-1.69912	-0.237578		0.124949	-1.62475	-0.203011
0.124373	-1.52187	-0.189279		0.157288	-1.68644	-0.265257		0.174576	-1.77288	-0.309502		0.17266	-1.7633	-0.304452		0.159824	-1.69912	-0.27156		0.144949	-1.62475	-0.235506
0.144373	-1.52187	-0.219717		0.177288	-1.68644	-0.298985		0.194576	-1.77288	-0.344959		0.19266	-1.7633	-0.339718		0.179824	-1.69912	-0.305543		0.164949	-1.62475	-0.268001
0.164373	-1.52187	-0.250154		0.197288	-1.68644	-0.332714		0.214576	-1.77288	-0.380417		0.21266	-1.7633	-0.374984		0.199824	-1.69912	-0.339525		0.184949	-1.62475	-0.300496
0.184373	-1.52187	-0.280591		0.217288	-1.68644	-0.366443		0.234576	-1.77288	-0.415874		0.23266	-1.7633	-0.41025		0.219824	-1.69912	-0.373507		0.204949	-1.62475	-0.332991
0.204373	-1.52187	-0.311028		0.237288	-1.68644	-0.400172		0.254576	-1.77288	-0.451332		0.25266	-1.7633	-0.445516		0.239824	-1.69912	-0.40749		0.224949	-1.62475	-0.365485
0.224373	-1.52187	-0.341466		0.257288	-1.68644	-0.4339		0.274576	-1.77288	-0.486789		0.27266	-1.7633	-0.480782		0.259824	-1.69912	-0.441472		0.244949	-1.62475	-0.39798
0.244373	-1.52187	-0.371903		0.277288	-1.68644	-0.467629		0.294575	-1.77288	-0.522246		0.29266	-1.7633	-0.516048		0.279824	-1.69912	-0.475454		0.264949	-1.62475	-0.430475
0.264373	-1.52187	-0.40234		0.297288	-1.68644	-0.501357		0.314575	-1.77288	-0.557703		0.31266	-1.7633	-0.551314		0.299824	-1.69912	-0.509436		0.284949	-1.62475	-0.46297
0.284373	-1.52186	-0.432777		0.317288	-1.68644	-0.535086		0.334575	-1.77288	-0.59316		0.33266	-1.7633	-0.586579		0.319824	-1.69912	-0.543418		0.304949	-1.62474	-0.495464
0.304373	-1.52186	-0.463214		0.337287	-1.68644	-0.568814		0.354575	-1.77287	-0.628617		0.35266	-1.7633	-0.621844		0.339823	-1.69912	-0.5774		0.324949	-1.62474	-0.527959
0.324373	-1.52186	-0.493651		0.357287	-1.68644	-0.602542		0.374575	-1.77287	-0.664073		0.372659	-1.7633	-0.657109		0.359823	-1.69912	-0.611381		0.344949	-1.62474	-0.560453
0.344373	-1.52186	-0.524088		0.377287	-1.68643	-0.636269		0.394574	-1.77287	-0.699528		0.392659	-1.76329	-0.692372		0.379823	-1.69911	-0.645362		0.364948	-1.62474	-0.592947
0.364372	-1.52186	-0.554524		0.397286	-1.68643	-0.669995		0.414573	-1.77286	-0.734982		0.412658	-1.76329	-0.727635		0.399822	-1.69911	-0.679342		0.384948	-1.62474	-0.62544
0.384372	-1.52186	-0.58496		0.417285	-1.68643	-0.70372		0.434571	-1.77286	-0.770433		0.432656	-1.76328	-0.762895		0.419821	-1.6991	-0.71332		0.404947	-1.62474	-0.657932
0.404371	-1.52186	-0.615394		0.437284	-1.68642	-0.737443		0.454569	-1.77285	-0.805881		0.452654	-1.76327	-0.798151		0.439819	-1.6991	-0.747296		0.424946	-1.62473	-0.690422
0.42437	-1.52185	-0.645827		0.457281	-1.68641	-0.771161		0.474565	-1.77283	-0.841322		0.47265	-1.76325	-0.833402		0.459817	-1.69908	-0.781267		0.444944	-1.62472	-0.72291
0.444368	-1.52184	-0.676258		0.477277	-1.68639	-0.804873		0.494559	-1.77279	-0.876751		0.492644	-1.76322	-0.868641		0.479812	-1.69906	-0.815231		0.464941	-1.62471	-0.755393
0.464366	-1.52183	-0.706684		0.49727	-1.68635	-0.838573		0.514548	-1.77274	-0.912159		0.512634	-1.76317	-0.90386		0.499805	-1.69903	-0.849183		0.484937	-1.62468	-0.787868
0.484361	-1.52181	-0.737103		0.517259	-1.68629	-0.872251		0.534528	-1.77264	-0.947526		0.532615	-1.76308	-0.939042		0.519793	-1.69896	-0.88311		0.504929	-1.62464	-0.820329
0.504354	-1.52177	-0.767509		0.537238	-1.68619	-0.905887		0.554492	-1.77246	-0.982815		0.552582	-1.76291	-0.974151		0.539771	-1.69885	-0.916991		0.524915	-1.62457	-0.852762
0.52434	-1.5217	-0.79789		0.557201	-1.686	-0.939443		0.574424	-1.77212	-1.01795		0.572518	-1.76259	-1.00911		0.55973	-1.69865	-0.950784		0.54489	-1.62445	-0.885145
0.544317	-1.52158	-0.828224		0.577129	-1.68565	-0.972837		0.594292	-1.77146	-1.05276		0.592395	-1.76197	-1.04378		0.579652	-1.69826	-0.984398		0.564843	-1.62422	-0.917427
0.564273	-1.52137	-0.858467		0.596991	-1.68496	-1.0059		0.614032	-1.77016	-1.08693		0.612152	-1.76076	-1.07785		0.5995	-1.6975	-1.01765		0.584754	-1.62377	-0.949506
0.58419	-1.52095	-0.888526		0.616718	-1.68359	-1.0383		0.633516	-1.76758	-1.11979		0.631671	-1.75836	-1.1107		0.6192	-1.696	-1.05016		0.60458	-1.6229	-0.981174
0.604029	-1.52014	-0.91821		0.636177	-1.68088	-1.06934		0.652508	-1.76254	-1.15007		0.650729	-1.75365	-1.14115		0.638606	-1.69303	-1.08118		0.624236	-1.62118	-1.012
0.623709	-1.51854	-0.947129		0.655121	-1.6756	-1.09772		0.670617	-1.75308	-1.17565		0.668952	-1.74476	-1.16716		0.657453	-1.68727	-1.1093		0.643557	-1.61778	-1.04113
0.643076	-1.51538	-0.974504		0.673148	-1.66574	-1.12129		0.687326	-1.73663	-1.19363		0.685829	-1.72915	-1.1859		0.675316	-1.67658	-1.13222		0.662245	-1.61122	-1.06703
0.66185	-1.50925	-0.998898		0.689739	-1.64869	-1.13717		0.702169	-1.71085	-1.2013		0.70088	-1.7044	-1.19458		0.691671	-1.65836	-1.14704		0.679848	-1.59924	-1.08724
0.679594	-1.49797	-1.01801		0.704439	-1.62219	-1.14274		0.714952	-1.67476	-1.19737		0.713873	-1.66936	-1.19171		0.706092	-1.63046	-1.15126		0.695842	-1.57921	-1.09888
0.695781	-1.4789	-1.02899		0.717077	-1.58538	-1.13684		0.725797	-1.62898	-1.18231		0.724905	-1.62453	-1.17763		0.718455	-1.59227	-1.14398		0.709849	-1.54925	-1.09973
0.710007	-1.45003	-1.02953		0.727795	-1.53897	-1.12006		0.735005	-1.57503	-1.15765		0.734267	-1.57133	-1.15378		0.728933	-1.54467	-1.12596		0.721813	-1.50906	-1.08926
0.72218	-1.4109	-1.01892		0.736901	-1.4845	-1.09393		0.742906	-1.51453	-1.12515		0.742288	-1.51144	-1.12192		0.737845	-1.48923	-1.09882		0.73195	-1.45975	-1.06847
0.732496	-1.36248	-0.998014		0.74472	-1.4236	-1.06018		0.74978	-1.4489	-1.08636		0.749257	-1.44628	-1.08364		0.745512	-1.42756	-1.06426		0.740588	-1.40294	-1.039
0.741277	-1.30639	-0.968395		0.751531	-1.35765	-1.02032		0.75585	-1.37925	-1.04251		0.755401	-1.37701	-1.04019		0.752204	-1.36102	-1.02376		0.74804	-1.3402	-1.00252
0.748841	-1.24421	-0.931714		0.757551	-1.28775	-0.97554		0.761284	-1.30642	-0.994558		0.760894	-1.30447	-0.992563		0.75813	-1.29065	-0.978479		0.754563	-1.27282	-0.960419
0.755453	-1.17726	-0.889367		0.762945	-1.21473	-0.926769		0.766209	-1.23104	-0.943236		0.765866	-1.22933	-0.941501		0.763449	-1.21724	-0.929304		0.760356	-1.20178	-0.913782
0.761315	-1.10658	-0.842454		0.767837	-1.13919	-0.87471		0.770719	-1.1536	-0.8891		0.770416	-1.15208	-0.887579		0.768281	-1.1414	-0.876917		0.765569	-1.12785	-0.863443
0.766584	-1.03292	-0.791819		0.772322	-1.06161	-0.819904		0.774891	-1.07445	-0.832584		0.774619	-1.07309	-0.831239		0.772716	-1.06358	-0.821843		0.770315	-1.05157	-0.810043
0.771375	-0.956873	-0.738107		0.776471	-0.982356	-0.762772		0.778779	-0.993896	-0.774026		0.778534	-0.992671	-0.772828		0.776824	-0.98412	-0.764488		0.774679	-0.973396	-0.75407
0.775776	-0.87888	-0.681814		0.780342	-0.901709	-0.703641		0.78243	-0.912152	-0.713695		0.782208	-0.91104	-0.712623		0.78066	-0.9033	-0.705171		0.778729	-0.893645	-0.695908
0.779857	-0.799283	-0.623326		0.783978	-0.819888	-0.642774		0.78588	-0.8294	-0.651809		0.785677	-0.828385	-0.650843		0.784267	-0.821334	-0.644145		0.782516	-0.81258	-0.635857
0.783669	-0.718347	-0.562946		0.787414	-0.73707	-0.580379		0.789157	-0.745784	-0.588541		0.78897	-0.744852	-0.587666		0.787678	-0.738392	-0.581616		0.786081	-0.730406	-0.574158
0.787256	-0.636281	-0.500916		0.79068	-0.653398	-0.516629		0.792285	-0.661423	-0.524036		0.792113	-0.660563	-0.52324		0.790923	-0.654613	-0.517749		0.789457	-0.647286	-0.511005
0.790651	-0.553255	-0.437431		0.793798	-0.568988	-0.451662		0.795283	-0.576413	-0.458412		0.795123	-0.575616	-0.457686		0.794022	-0.570111	-0.45268		0.792671	-0.563354	-0.446554
0.793881	-0.469403	-0.37265		0.796787	-0.483936	-0.385594		0.798167	-0.490835	-0.391768		0.798019	-0.490093	-0.391103		0.796995	-0.484977	-0.386524		0.795744	-0.478718	-0.380936
0.796967	-0.384837	-0.306703		0.799664	-0.39832	-0.318522		0.800951	-0.404755	-0.324189		0.800812	-0.404062	-0.323578		0.799858	-0.39929	-0.319375		0.798693	-0.393467	-0.31426
0.79993	-0.299648	-0.239697		0.802441	-0.312207	-0.250528		0.803646	-0.318231	-0.255745		0.803516	-0.317581	-0.255182		0.802623	-0.313114	-0.251312		0.801535	-0.307677	-0.246614
0.802782	-0.213912	-0.171725		0.805131	-0.225653	-0.18168		0.806262	-0.231311	-0.186497		0.80614	-0.2307	-0.185976		0.805301	-0.226504	-0.182404		0.804282	-0.22141	-0.178076
0.805539	-0.127693	-0.102861		0.807741	-0.138707	-0.112039		0.808807	-0.144035	-0.116497		0.808692	-0.143459	-0.116014		0.807901	-0.139507	-0.112708		0.806944	-0.134719	-0.108711
0.808209	-0.0410442	-0.0331723		0.810281	-0.0514073	-0.0416544		0.811288	-0.0564404	-0.0457894		0.811179	-0.0558955	-0.0453413		0.810432	-0.0521622	-0.042274		0.80953	-0.0476492	-0.0385735
0.810803	0.0459873	0.0372866		0.812758	0.0362092	0.0294293		0.813711	0.0314436	0.025586		0.813608	0.0319601	0.026003		0.812901	0.0354951	0.028854		0.812048	0.0397605	0.0322874
0.813327	0.133363	0.108468		0.815177	0.124113	0.101174		0.816082	0.11959	0.0975952		0.815984	0.12008	0.0979837		0.815313	0.123435	0.100639		0.814505	0.127477	0.10383
0.81579	0.221048	0.180329		0.817545	0.212277	0.173546		0.818405	0.207975	0.170208		0.818312	0.208442	0.170571		0.817673	0.211633	0.173047		0.816906	0.215471	0.176019
0.818197	0.309014	0.252834		0.819864	0.300678	0.246515		0.820684	0.296579	0.243397		0.820595	0.297024	0.243736		0.819987	0.300065	0.246049		0.819257	0.303717	0.248822
0.820553	0.397234	0.325952		0.822141	0.389296	0.320056		0.822924	0.385382	0.31714		0.822838	0.385808	0.317457		0.822258	0.388711	0.319621		0.821561	0.392194	0.322211
0.822863	0.485687	0.399654		0.824377	0.478113	0.394146		0.825126	0.47437	0.391415		0.825045	0.474777	0.391712		0.824489	0.477554	0.393738		0.823824	0.480881	0.396161
0.825129	0.574353	0.473916		0.826577	0.567114	0.468763		0.827294	0.563528	0.466203		0.827216	0.563918	0.466482		0.826684	0.566579	0.468382		0.826048	0.569761	0.47065
0.827357	0.663214	0.548715		0.828743	0.656283	0.54389		0.829431	0.652843	0.541488		0.829357	0.653217	0.54175		0.828846	0.65577	0.543532		0.828236	0.65882	0.545658
0.829549	0.752255	0.624032		0.830878	0.745608	0.61951		0.831539	0.742303	0.617254		0.831467	0.742663	0.6175		0.830977	0.745116	0.619174		0.830391	0.748043	0.621169
0.831708	0.841461	0.69985		0.832984	0.835079	0.695608		0.83362	0.831899	0.693488		0.833551	0.832246	0.693719		0.833079	0.834605	0.695292		0.832516	0.837419	0.697165

## Sheet: Ark8
	No ARC					with ZnO ARC
Base Current & Power					Base Current & Power
Base Voltage	Base Current	Base Power			Base Voltage	Base Current	Base Power
-0.719227	-1.40386	1.0097			-0.645424	-1.77288	1.14426
-0.719227	-1.40386	1.0097			-0.645424	-1.77288	1.14426
-0.699228	-1.40386	0.981619			-0.625424	-1.77288	1.1088
-0.679228	-1.40386	0.953542			-0.605424	-1.77288	1.07334
-0.659228	-1.40386	0.925465			-0.585424	-1.77288	1.03789
-0.639228	-1.40386	0.897387			-0.565424	-1.77288	1.00243
-0.619228	-1.40386	0.86931			-0.545424	-1.77288	0.966971
-0.599228	-1.40386	0.841233			-0.525424	-1.77288	0.931514
-0.579228	-1.40386	0.813156			-0.505424	-1.77288	0.896056
-0.559228	-1.40386	0.785078			-0.485424	-1.77288	0.860598
-0.539228	-1.40386	0.757001			-0.465424	-1.77288	0.825141
-0.519228	-1.40386	0.728924			-0.445424	-1.77288	0.789683
-0.499228	-1.40386	0.700847			-0.425424	-1.77288	0.754226
-0.479228	-1.40386	0.672769			-0.405424	-1.77288	0.718768
-0.459228	-1.40386	0.644692			-0.385424	-1.77288	0.68331
-0.439228	-1.40386	0.616615			-0.365424	-1.77288	0.647853
-0.419228	-1.40386	0.588538			-0.345424	-1.77288	0.612395
-0.399228	-1.40386	0.56046			-0.325424	-1.77288	0.576938
-0.379228	-1.40386	0.532383			-0.305424	-1.77288	0.54148
-0.359228	-1.40386	0.504306			-0.285424	-1.77288	0.506023
-0.339228	-1.40386	0.476229			-0.265424	-1.77288	0.470565
-0.319228	-1.40386	0.448151			-0.245424	-1.77288	0.435107
-0.299228	-1.40386	0.420074			-0.225424	-1.77288	0.39965
-0.279228	-1.40386	0.391997			-0.205424	-1.77288	0.364192
-0.259228	-1.40386	0.36392			-0.185424	-1.77288	0.328735
-0.239228	-1.40386	0.335843			-0.165424	-1.77288	0.293277
-0.219228	-1.40386	0.307765			-0.145424	-1.77288	0.257819
-0.199228	-1.40386	0.279688			-0.125424	-1.77288	0.222362
-0.179228	-1.40386	0.251611			-0.105424	-1.77288	0.186904
-0.159228	-1.40386	0.223534			-0.0854241	-1.77288	0.151447
-0.139228	-1.40386	0.195456			-0.0654241	-1.77288	0.115989
-0.119228	-1.40386	0.167379			-0.0454241	-1.77288	0.0805315
-0.0992277	-1.40386	0.139302			-0.0254242	-1.77288	0.0450739
-0.0792277	-1.40386	0.111225			-0.00542416	-1.77288	0.00961638
-0.0592277	-1.40386	0.0831475			0.0145758	-1.77288	-0.0258412
-0.0392277	-1.40386	0.0550702			0.0345758	-1.77288	-0.0612988
-0.0192277	-1.40386	0.026993			0.0545758	-1.77288	-0.0967563
0.00077231	-1.40386	-0.00108422			0.0745758	-1.77288	-0.132214
0.0207723	-1.40386	-0.0291614			0.0945758	-1.77288	-0.167671
0.0407723	-1.40386	-0.0572387			0.114576	-1.77288	-0.203129
0.0607723	-1.40386	-0.0853159			0.134576	-1.77288	-0.238587
0.0807723	-1.40386	-0.113393			0.154576	-1.77288	-0.274044
0.100772	-1.40386	-0.14147			0.174576	-1.77288	-0.309502
0.120772	-1.40386	-0.169548			0.194576	-1.77288	-0.344959
0.140772	-1.40386	-0.197625			0.214576	-1.77288	-0.380417
0.160772	-1.40386	-0.225702			0.234576	-1.77288	-0.415874
0.180772	-1.40386	-0.253779			0.254576	-1.77288	-0.451332
0.200772	-1.40386	-0.281856			0.274576	-1.77288	-0.486789
0.220772	-1.40386	-0.309933			0.294575	-1.77288	-0.522246
0.240772	-1.40386	-0.338011			0.314575	-1.77288	-0.557703
0.260772	-1.40386	-0.366088			0.334575	-1.77288	-0.59316
0.280772	-1.40386	-0.394165			0.354575	-1.77287	-0.628617
0.300772	-1.40386	-0.422242			0.374575	-1.77287	-0.664073
0.320772	-1.40386	-0.450319			0.394574	-1.77287	-0.699528
0.340772	-1.40386	-0.478395			0.414573	-1.77286	-0.734982
0.360771	-1.40386	-0.506471			0.434571	-1.77286	-0.770433
0.380771	-1.40385	-0.534547			0.454569	-1.77285	-0.805881
0.40077	-1.40385	-0.562622			0.474565	-1.77283	-0.841322
0.420769	-1.40385	-0.590696			0.494559	-1.77279	-0.876751
0.440768	-1.40384	-0.618767			0.514548	-1.77274	-0.912159
0.460766	-1.40383	-0.646835			0.534528	-1.77264	-0.947526
0.480762	-1.40381	-0.674897			0.554492	-1.77246	-0.982815
0.500755	-1.40378	-0.702948			0.574424	-1.77212	-1.01795
0.520744	-1.40372	-0.730978			0.594292	-1.77146	-1.05276
0.540724	-1.40362	-0.75897			0.614032	-1.77016	-1.08693
0.560687	-1.40344	-0.786888			0.633516	-1.76758	-1.11979
0.580617	-1.40309	-0.814657			0.652508	-1.76254	-1.15007
0.600482	-1.40241	-0.842124			0.670617	-1.75308	-1.17565
0.620216	-1.40108	-0.868973			0.687326	-1.73663	-1.19363
0.639689	-1.39844	-0.894569			0.702169	-1.71085	-1.2013
0.658659	-1.39329	-0.917705			0.714952	-1.67476	-1.19737
0.67673	-1.38365	-0.936357			0.725797	-1.62898	-1.18231
0.693384	-1.36692	-0.947801			0.735005	-1.57503	-1.15765
0.70816	-1.3408	-0.949503			0.742906	-1.51453	-1.12515
0.720875	-1.30438	-0.940293			0.74978	-1.4489	-1.08636
0.731661	-1.25831	-0.920653			0.75585	-1.37925	-1.04251
0.740821	-1.20411	-0.892029			0.761284	-1.30642	-0.994558
0.748684	-1.14342	-0.856059			0.766209	-1.23104	-0.943236
0.755529	-1.07764	-0.81419			0.770719	-1.1536	-0.8891
0.761575	-1.00788	-0.767574			0.774891	-1.07445	-0.832584
0.766991	-0.934953	-0.7171			0.778779	-0.993896	-0.774026
0.7719	-0.859499	-0.663447			0.78243	-0.912152	-0.713695
0.776398	-0.781992	-0.607137			0.78588	-0.8294	-0.651809
0.780559	-0.702797	-0.548574			0.789157	-0.745784	-0.588541
0.784439	-0.622197	-0.488076			0.792285	-0.661423	-0.524036
0.788083	-0.540417	-0.425894			0.795283	-0.576413	-0.458412
0.791527	-0.457634	-0.36223			0.798167	-0.490835	-0.391768
0.794798	-0.373992	-0.297249			0.800951	-0.404755	-0.324189
0.797922	-0.289608	-0.231085			0.803646	-0.318231	-0.255745
0.800916	-0.204578	-0.16385			0.806262	-0.231311	-0.186497
0.803796	-0.118982	-0.0956377			0.808807	-0.144035	-0.116497
0.806577	-0.0328873	-0.0265262			0.811288	-0.0564404	-0.0457894
0.80927	0.0536506	0.0434178			0.813711	0.0314436	0.025586
0.811883	0.140583	0.114137			0.816082	0.11959	0.0975952
0.814426	0.22787	0.185583			0.818405	0.207975	0.170208
0.816905	0.315475	0.257713			0.820684	0.296579	0.243397
0.819326	0.403368	0.33049			0.822924	0.385382	0.31714
0.821695	0.491523	0.403882			0.825126	0.47437	0.391415
0.824017	0.579915	0.47786			0.827294	0.563528	0.466203
0.826295	0.668526	0.552399			0.829431	0.652843	0.541488
0.828533	0.757336	0.627478			0.831539	0.742303	0.617254
0.830734	0.846329	0.703075			0.83362	0.831899	0.693488
